# Supplementary material for: Strong scale‐dependent relationships between fine‐root function and soil properties uncovered with spatially coupled sampling
Source: New Phytol. 2025 Apr 29;246(6):2506–21. doi: 10.1111/nph.70143 (PMC12095980; doi:10.1111/nph.70143)
Supplement: Supplementary file 1 — Dataset S1 Raw fine‐root and soil data collected and analyzed in this study. [file NPH-246-2506-s003.csv]

site	tree	root	longitude	latitude	DBH_cm	PME_umol_pNP_g_h	RESP_nmol_CO2_g_s	D_mm	AM_percent	N_root_percent	SRL_m_g	RTD_g_cm3	RBI_tips_cm	depth_soil_core_cm	pH_H2O	C_soil_percent	N_soil_percent	N.NO3_mg_kg	N.NH4_mg_kg	P.PO4_mg_kg	Ca_cmol_kg	Mg_cmol_kg	K_cmol_kg	CEC_cmol_kg	Bulk_g_cm3	GWC_g_g	Pi_NaHCO3_mg_kg_site	Po_NaHCO3_mg_kg_site	Pi_NaOH_mg_kg_site	Po_NaOH_mg_kg_site	Pi_HCl_mg_kg_site	P_residual_mg_kg_site	P_fractions_sum_mg_kg_site	sand_percent_site	silt_percent_site	clay_percent_site
Horizontes	1	1	-85.57130024	10.71273626	10.5	23.3	0.118	0.57	86	1.83	18.96	0.19	0.77	10	6.1	5.43	0.51	0.02	1.99	1.7	10.76	3.98	0.6	15.52	0.46	0.71	14.02	28.16	61.64	272.2	7.5	108	489.8	52.8	32.8	14.4
Horizontes	1	2	-85.57130024	10.71273626	10.5	12.2	0.127	0.54	71	1.74	18.74	0.19	1.39	10	6.1	5.43	0.51	0.02	1.99	1.7	10.76	3.98	0.6	15.52	0.46	0.71	14.02	28.16	61.64	272.2	7.5	108	489.8	52.8	32.8	14.4
Horizontes	1	3	-85.57130024	10.71273626	10.5	22.07	0.12	0.73	90	1.66	10.6	0.19	0.75	10	6.1	5.43	0.51	0.02	1.99	1.7	10.76	3.98	0.6	15.52	0.46	0.71	14.02	28.16	61.64	272.2	7.5	108	489.8	52.8	32.8	14.4
Horizontes	2	1	-85.57132746	10.7127816	12.8	9.52	0.076	0.73	46	1.68	10.59	0.19	0.73	10	6.1	5.59	0.56	0	2.16	1	10.54	3.88	0.45	15.05	0.48	0.59	14.02	28.16	61.64	272.2	7.5	108	489.8	52.8	32.8	14.4
Horizontes	2	2	-85.57132746	10.7127816	12.8	20.79	0.047	1.04	37	1.86	5.39	0.18	0.66	10	6.1	5.59	0.56	0	2.16	1	10.54	3.88	0.45	15.05	0.48	0.59	14.02	28.16	61.64	272.2	7.5	108	489.8	52.8	32.8	14.4
Horizontes	2	3	-85.57132746	10.7127816	12.8	12.68	0.133	0.66	48	1.91	13.29	0.19	0.96	10	6.1	5.59	0.56	0	2.16	1	10.54	3.88	0.45	15.05	0.48	0.59	14.02	28.16	61.64	272.2	7.5	108	489.8	52.8	32.8	14.4
Horizontes	3	1	-85.57127265	10.7127723	8.9	12.66	0.089	0.68	58	1.35	9.12	0.22	0.83	10	6.2	6.07	0.55	0	2.63	1.4	13.18	4.54	0.6	18.5	0.51	0.58	14.02	28.16	61.64	272.2	7.5	108	489.8	52.8	32.8	14.4
Horizontes	3	2	-85.57127265	10.7127723	8.9	6.4	0.093	0.66	57	1.63	13.91	0.18	0.84	10	6.2	6.07	0.55	0	2.63	1.4	13.18	4.54	0.6	18.5	0.51	0.58	14.02	28.16	61.64	272.2	7.5	108	489.8	52.8	32.8	14.4
Horizontes	3	3	-85.57127265	10.7127723	8.9	9.36	0.072	0.57	27	1.79	11.15	0.25	1.09	10	6.2	6.07	0.55	0	2.63	1.4	13.18	4.54	0.6	18.5	0.51	0.58	14.02	28.16	61.64	272.2	7.5	108	489.8	52.8	32.8	14.4
Horizontes	4	1	-85.57140013	10.71288139	12.8	21.95	0.088	0.72	25	1.63	11.11	0.19	0.83	10	6.1	5.32	0.45	0	2.09	0.7	9.47	4.04	0.76	14.45	0.63	0.51	14.02	28.16	61.64	272.2	7.5	108	489.8	52.8	32.8	14.4
Horizontes	4	2	-85.57140013	10.71288139	12.8	15.61	0.108	0.65	29	1.59	10.53	0.23	0.99	10	6.1	5.32	0.45	0	2.09	0.7	9.47	4.04	0.76	14.45	0.63	0.51	14.02	28.16	61.64	272.2	7.5	108	489.8	52.8	32.8	14.4
Horizontes	4	3	-85.57140013	10.71288139	12.8	35.24	0.112	0.73	54	1.34	11.52	0.18	0.8	10	6.1	5.32	0.45	0	2.09	0.7	9.47	4.04	0.76	14.45	0.63	0.51	14.02	28.16	61.64	272.2	7.5	108	489.8	52.8	32.8	14.4
Horizontes	5	1	-85.57135374	10.71302584	8.5	9.37	0.099	0.77	34	1.42	8.29	0.22	0.91	10	6	5.09	0.44	0.01	2.23	1	9.72	3.71	0.34	14.08	0.64	0.5	14.02	28.16	61.64	272.2	7.5	108	489.8	52.8	32.8	14.4
Horizontes	5	2	-85.57135374	10.71302584	8.5	20.95	0.086	0.83	34	1.96	8.7	0.19	0.61	10	6	5.09	0.44	0.01	2.23	1	9.72	3.71	0.34	14.08	0.64	0.5	14.02	28.16	61.64	272.2	7.5	108	489.8	52.8	32.8	14.4
Horizontes	5	3	-85.57135374	10.71302584	8.5	5.57	0.097	0.75	20	1.58	8.38	0.23	0.84	10	6	5.09	0.44	0.01	2.23	1	9.72	3.71	0.34	14.08	0.64	0.5	14.02	28.16	61.64	272.2	7.5	108	489.8	52.8	32.8	14.4
Horizontes	6	1	-85.57162974	10.7126564	9.5	29.79	0.047	0.64	57	2.11	12.47	0.21	0.75	10	6.2	4.62	0.41	0.04	2.05	1.2	10.13	4.23	1.1	15.64	0.52	0.47	14.02	28.16	61.64	272.2	7.5	108	489.8	52.8	32.8	14.4
Horizontes	6	2	-85.57162974	10.7126564	9.5	31.1	0.091	0.69	58	2.1	11.13	0.21	0.72	10	6.2	4.62	0.41	0.04	2.05	1.2	10.13	4.23	1.1	15.64	0.52	0.47	14.02	28.16	61.64	272.2	7.5	108	489.8	52.8	32.8	14.4
Horizontes	6	3	-85.57162974	10.7126564	9.5	15.95	0.084	0.7	47	1.64	11.24	0.2	0.86	10	6.2	4.62	0.41	0.04	2.05	1.2	10.13	4.23	1.1	15.64	0.52	0.47	14.02	28.16	61.64	272.2	7.5	108	489.8	52.8	32.8	14.4
Horizontes	7	1	-85.57168464	10.71264761	14.4	255.79	0.083	0.8	71	2.07	9.76	0.17	0.77	10	6.3	5.77	0.5	0.03	1.35	1.3	11.65	4.85	0.87	17.55	0.53	0.51	14.02	28.16	61.64	272.2	7.5	108	489.8	52.8	32.8	14.4
Horizontes	7	2	-85.57168464	10.71264761	14.4	32.36	0.127	0.59	78	2.37	16.61	0.19	0.8	10	6.3	5.77	0.5	0.03	1.35	1.3	11.65	4.85	0.87	17.55	0.53	0.51	14.02	28.16	61.64	272.2	7.5	108	489.8	52.8	32.8	14.4
Horizontes	7	3	-85.57168464	10.71264761	14.4	61.83	0.072	0.79	58	2.64	9.59	0.17	0.91	10	6.3	5.77	0.5	0.03	1.35	1.3	11.65	4.85	0.87	17.55	0.53	0.51	14.02	28.16	61.64	272.2	7.5	108	489.8	52.8	32.8	14.4
Horizontes	8	1	-85.57145646	10.71256519	9.9	8.09	0.093	0.76	61	1.85	11.15	0.17	0.6	10	6.3	4.94	0.48	0	2.16	1.4	12.3	4.05	0.53	17.06	0.59	0.49	14.02	28.16	61.64	272.2	7.5	108	489.8	52.8	32.8	14.4
Horizontes	8	2	-85.57145646	10.71256519	9.9	7.27	0.072	0.69	61	1.8	12.16	0.19	0.69	10	6.3	4.94	0.48	0	2.16	1.4	12.3	4.05	0.53	17.06	0.59	0.49	14.02	28.16	61.64	272.2	7.5	108	489.8	52.8	32.8	14.4
Horizontes	8	3	-85.57145646	10.71256519	9.9	7.75	0.056	0.74	68	1.91	8.12	0.24	1	10	6.3	4.94	0.48	0	2.16	1.4	12.3	4.05	0.53	17.06	0.59	0.49	14.02	28.16	61.64	272.2	7.5	108	489.8	52.8	32.8	14.4
Horizontes	9	1	-85.57134672	10.71257373	11	159.14	0.05	0.68	48	2.25	13.4	0.17	0.65	10	6.2	5.08	0.47	0	2.17	1.1	10.77	4.49	0.63	16.11	0.56	0.47	14.02	28.16	61.64	272.2	7.5	108	489.8	52.8	32.8	14.4
Horizontes	9	2	-85.57134672	10.71257373	11	34.2	0.059	0.73	59	1.99	12.3	0.16	0.75	10	6.2	5.08	0.47	0	2.17	1.1	10.77	4.49	0.63	16.11	0.56	0.47	14.02	28.16	61.64	272.2	7.5	108	489.8	52.8	32.8	14.4
Horizontes	9	3	-85.57134672	10.71257373	11	27.75	0.052	0.66	66	1.82	13.06	0.19	0.72	10	6.2	5.08	0.47	0	2.17	1.1	10.77	4.49	0.63	16.11	0.56	0.47	14.02	28.16	61.64	272.2	7.5	108	489.8	52.8	32.8	14.4
Horizontes	10	1	-85.571301	10.71257352	12	23.59	0.073	0.79	61	2.04	9.06	0.2	0.82	10	6.1	4.97	0.47	0	2.57	1.2	10.44	4.05	0.67	15.47	0.56	0.46	14.02	28.16	61.64	272.2	7.5	108	489.8	52.8	32.8	14.4
Horizontes	10	2	-85.571301	10.71257352	12	123.1	0.065	0.74	61	1.9	8.65	0.23	0.96	10	6.1	4.97	0.47	0	2.57	1.2	10.44	4.05	0.67	15.47	0.56	0.46	14.02	28.16	61.64	272.2	7.5	108	489.8	52.8	32.8	14.4
Horizontes	10	3	-85.571301	10.71257352	12	25.49	0.067	0.73	42	1.82	8.7	0.24	0.99	10	6.1	4.97	0.47	0	2.57	1.2	10.44	4.05	0.67	15.47	0.56	0.46	14.02	28.16	61.64	272.2	7.5	108	489.8	52.8	32.8	14.4
Santa Rosa	1	1	-85.61692563	10.83799747	5.5	30.2	0.091	0.54	67	2.04	16.69	0.21	0.92	10	6.4	4.07	0.34	0.01	2.64	2.1	14.6	4.7	0.75	20.23	0.62	0.31	10.46	12.44	15.56	123.6	12.06	73.2	247.4	36.5	31.7	31.8
Santa Rosa	1	2	-85.61692563	10.83799747	5.5	20.71	0.088	0.73	53	2.28	9.3	0.22	0.67	10	6.4	4.07	0.34	0.01	2.64	2.1	14.6	4.7	0.75	20.23	0.62	0.31	10.46	12.44	15.56	123.6	12.06	73.2	247.4	36.5	31.7	31.8
Santa Rosa	1	3	-85.61692563	10.83799747	5.5	1.63	0.281	0.47	66	2.09	27.65	0.17	1	10	6.4	4.07	0.34	0.01	2.64	2.1	14.6	4.7	0.75	20.23	0.62	0.31	10.46	12.44	15.56	123.6	12.06	73.2	247.4	36.5	31.7	31.8
Santa Rosa	2	1	-85.61699855	10.83805204	12	7.56	0.29	0.43	69	2.57	28.53	0.2	0.87	10	6.4	4.44	0.32	0.43	1.96	2.3	14.74	5.4	0.91	21.36	0.68	0.32	10.46	12.44	15.56	123.6	12.06	73.2	247.4	36.5	31.7	31.8
Santa Rosa	2	2	-85.61699855	10.83805204	12	11.75	0.107	0.53	42	2.14	12.52	0.29	1.29	10	6.4	4.44	0.32	0.43	1.96	2.3	14.74	5.4	0.91	21.36	0.68	0.32	10.46	12.44	15.56	123.6	12.06	73.2	247.4	36.5	31.7	31.8
Santa Rosa	2	3	-85.61699855	10.83805204	12	21.17	0.075	0.76	59	1.93	11.64	0.16	0.7	10	6.4	4.44	0.32	0.43	1.96	2.3	14.74	5.4	0.91	21.36	0.68	0.32	10.46	12.44	15.56	123.6	12.06	73.2	247.4	36.5	31.7	31.8
Santa Rosa	3	1	-85.61699864	10.83803396	10.3	11.36	0.169	0.47	50	2.3	19.85	0.22	0.89	10	6.3	3.97	0.33	0.06	4.32	1.8	13.59	4.92	0.83	19.56	0.78	0.31	10.46	12.44	15.56	123.6	12.06	73.2	247.4	36.5	31.7	31.8
Santa Rosa	3	2	-85.61699864	10.83803396	10.3	19.84	0.111	0.55	51	2.17	17.58	0.19	0.8	10	6.3	3.97	0.33	0.06	4.32	1.8	13.59	4.92	0.83	19.56	0.78	0.31	10.46	12.44	15.56	123.6	12.06	73.2	247.4	36.5	31.7	31.8
Santa Rosa	3	3	-85.61699864	10.83803396	10.3	21.88	0.136	0.5	45	1.6	17.71	0.22	0.96	10	6.3	3.97	0.33	0.06	4.32	1.8	13.59	4.92	0.83	19.56	0.78	0.31	10.46	12.44	15.56	123.6	12.06	73.2	247.4	36.5	31.7	31.8
Santa Rosa	4	1	-85.61704487	10.83792567	7.1	2.42	0.133	0.68	30	2.04	15.41	0.16	0.71	10	6.6	4.15	0.33	0.25	7.16	1.4	13.51	5.06	0.97	19.67	0.93	0.31	10.46	12.44	15.56	123.6	12.06	73.2	247.4	36.5	31.7	31.8
Santa Rosa	4	2	-85.61704487	10.83792567	7.1	25.76	0.335	0.41	62	2.47	29.89	0.21	0.75	10	6.6	4.15	0.33	0.25	7.16	1.4	13.51	5.06	0.97	19.67	0.93	0.31	10.46	12.44	15.56	123.6	12.06	73.2	247.4	36.5	31.7	31.8
Santa Rosa	4	3	-85.61704487	10.83792567	7.1	1.81	0.148	0.55	64	3	16.27	0.21	0.76	10	6.6	4.15	0.33	0.25	7.16	1.4	13.51	5.06	0.97	19.67	0.93	0.31	10.46	12.44	15.56	123.6	12.06	73.2	247.4	36.5	31.7	31.8
Santa Rosa	5	1	-85.6168797	10.83804247	17.7	4.31	0.055	0.79	37	2.24	7.33	0.24	0.71	10	6.1	3.27	0.32	0.1	15.51	1.9	12	3.59	0.68	16.45	0.65	0.29	10.46	12.44	15.56	123.6	12.06	73.2	247.4	36.5	31.7	31.8
Santa Rosa	5	2	-85.6168797	10.83804247	17.7	7.82	0.067	0.8	51	2.02	8.25	0.2	0.85	10	6.1	3.27	0.32	0.1	15.51	1.9	12	3.59	0.68	16.45	0.65	0.29	10.46	12.44	15.56	123.6	12.06	73.2	247.4	36.5	31.7	31.8
Santa Rosa	5	3	-85.6168797	10.83804247	17.7	9.35	0.09	0.73	51	1.76	10.97	0.19	0.74	10	6.1	3.27	0.32	0.1	15.51	1.9	12	3.59	0.68	16.45	0.65	0.29	10.46	12.44	15.56	123.6	12.06	73.2	247.4	36.5	31.7	31.8
Santa Rosa	6	1	-85.6167884	10.83800589	16.1	1.55	0.089	0.63	58	1.77	9.89	0.26	0.76	10	6	3.92	0.35	0.27	11.77	2.2	13.76	3.54	0.63	18.06	0.78	0.29	10.46	12.44	15.56	123.6	12.06	73.2	247.4	36.5	31.7	31.8
Santa Rosa	6	2	-85.6167884	10.83800589	16.1	6.66	0.082	0.66	67	1.93	11.05	0.22	0.92	10	6	3.92	0.35	0.27	11.77	2.2	13.76	3.54	0.63	18.06	0.78	0.29	10.46	12.44	15.56	123.6	12.06	73.2	247.4	36.5	31.7	31.8
Santa Rosa	6	3	-85.6167884	10.83800589	16.1	8.94	0.081	0.64	63	2.2	10.6	0.22	0.93	10	6	3.92	0.35	0.27	11.77	2.2	13.76	3.54	0.63	18.06	0.78	0.29	10.46	12.44	15.56	123.6	12.06	73.2	247.4	36.5	31.7	31.8
Santa Rosa	7	1	-85.61669723	10.83794219	13.3	21.35	0.056	0.71	37	1.83	7.9	0.27	1.05	10	6.3	3.83	0.32	0.15	6.83	1.2	15.47	3.74	0.9	20.24	0.82	0.34	10.46	12.44	15.56	123.6	12.06	73.2	247.4	36.5	31.7	31.8
Santa Rosa	7	2	-85.61669723	10.83794219	13.3	8.37	0.065	0.71	33	1.91	11.07	0.2	0.75	10	6.3	3.83	0.32	0.15	6.83	1.2	15.47	3.74	0.9	20.24	0.82	0.34	10.46	12.44	15.56	123.6	12.06	73.2	247.4	36.5	31.7	31.8
Santa Rosa	7	3	-85.61669723	10.83794219	13.3	6.06	0.061	0.74	47	1.48	8.36	0.24	1.03	10	6.3	3.83	0.32	0.15	6.83	1.2	15.47	3.74	0.9	20.24	0.82	0.34	10.46	12.44	15.56	123.6	12.06	73.2	247.4	36.5	31.7	31.8
Santa Rosa	8	1	-85.61650541	10.83788708	5.5	7.89	0.053	0.67	34	1.73	8.89	0.27	1.04	10	6.5	3.1	0.27	0.02	2.26	2.3	14.21	3.51	1.04	18.85	0.63	0.3	10.46	12.44	15.56	123.6	12.06	73.2	247.4	36.5	31.7	31.8
Santa Rosa	8	2	-85.61650541	10.83788708	5.5	22.46	0.102	0.7	27	1.7	13.19	0.17	0.72	10	6.5	3.1	0.27	0.02	2.26	2.3	14.21	3.51	1.04	18.85	0.63	0.3	10.46	12.44	15.56	123.6	12.06	73.2	247.4	36.5	31.7	31.8
Santa Rosa	8	3	-85.61650541	10.83788708	5.5	14.15	0.042	0.64	24	2.14	8.91	0.29	0.86	10	6.5	3.1	0.27	0.02	2.26	2.3	14.21	3.51	1.04	18.85	0.63	0.3	10.46	12.44	15.56	123.6	12.06	73.2	247.4	36.5	31.7	31.8
Santa Rosa	9	1	-85.61640492	10.8378595	6.5	12.31	0.048	0.77	37	1.72	9.19	0.2	0.71	10	6.5	4.44	0.38	0.3	4.51	4	17.44	4.07	1.21	22.81	0.73	0.33	10.46	12.44	15.56	123.6	12.06	73.2	247.4	36.5	31.7	31.8
Santa Rosa	9	2	-85.61640492	10.8378595	6.5	10.35	0.064	0.61	32	1.78	14.82	0.19	0.83	10	6.5	4.44	0.38	0.3	4.51	4	17.44	4.07	1.21	22.81	0.73	0.33	10.46	12.44	15.56	123.6	12.06	73.2	247.4	36.5	31.7	31.8
Santa Rosa	9	3	-85.61640492	10.8378595	6.5	8.75	0.065	0.82	55	1.46	7.47	0.2	0.91	10	6.5	4.44	0.38	0.3	4.51	4	17.44	4.07	1.21	22.81	0.73	0.33	10.46	12.44	15.56	123.6	12.06	73.2	247.4	36.5	31.7	31.8
Santa Rosa	10	1	-85.61641453	10.83776009	11	8.45	0.161	0.59	50	1.98	13.9	0.22	1.06	10	6.5	4.19	0.34	0.28	3.16	2.2	17.08	4.35	0.98	22.5	0.77	0.31	10.46	12.44	15.56	123.6	12.06	73.2	247.4	36.5	31.7	31.8
Santa Rosa	10	2	-85.61641453	10.83776009	11	6.88	0.062	0.69	69	2.26	9.73	0.22	0.91	10	6.5	4.19	0.34	0.28	3.16	2.2	17.08	4.35	0.98	22.5	0.77	0.31	10.46	12.44	15.56	123.6	12.06	73.2	247.4	36.5	31.7	31.8
Santa Rosa	10	3	-85.61641453	10.83776009	11	9.21	0.122	0.7	48	2.48	12.12	0.19	0.79	10	6.5	4.19	0.34	0.28	3.16	2.2	17.08	4.35	0.98	22.5	0.77	0.31	10.46	12.44	15.56	123.6	12.06	73.2	247.4	36.5	31.7	31.8
Palo Verde	1	1	-85.31696941	10.38034517	11.4	40.01	0.123	0.76	85	2.58	9.33	0.21	0.73	10	7.4	5.31	0.46	0.28	4.23	5.5	26.36	4.23	0.53	31.21	0.45	0.47	14.38	10.7	12.16	119.2	5.18	71.8	231.6	36.4	28.6	35
Palo Verde	1	2	-85.31696941	10.38034517	11.4	49.43	0.105	0.68	52	2.36	9.89	0.23	0.92	10	7.4	5.31	0.46	0.28	4.23	5.5	26.36	4.23	0.53	31.21	0.45	0.47	14.38	10.7	12.16	119.2	5.18	71.8	231.6	36.4	28.6	35
Palo Verde	1	3	-85.31696941	10.38034517	11.4	146.59	0.061	0.59	66	2.46	9.51	0.31	0.95	10	7.4	5.31	0.46	0.28	4.23	5.5	26.36	4.23	0.53	31.21	0.45	0.47	14.38	10.7	12.16	119.2	5.18	71.8	231.6	36.4	28.6	35
Palo Verde	2	1	-85.31694322	10.38011902	7.3	57	0.107	0.7	72	2.52	10.27	0.21	0.78	10	6.6	4.81	0.39	0.11	1.79	2.9	20.85	5.9	0.88	27.72	0.42	0.34	14.38	10.7	12.16	119.2	5.18	71.8	231.6	36.4	28.6	35
Palo Verde	2	2	-85.31694322	10.38011902	7.3	124.76	0.118	0.63	46	1.97	14.27	0.19	0.83	10	6.6	4.81	0.39	0.11	1.79	2.9	20.85	5.9	0.88	27.72	0.42	0.34	14.38	10.7	12.16	119.2	5.18	71.8	231.6	36.4	28.6	35
Palo Verde	2	3	-85.31694322	10.38011902	7.3	141.73	0.175	0.54	52	2.08	24.03	0.15	0.68	10	6.6	4.81	0.39	0.11	1.79	2.9	20.85	5.9	0.88	27.72	0.42	0.34	14.38	10.7	12.16	119.2	5.18	71.8	231.6	36.4	28.6	35
Palo Verde	3	1	-85.3169523	10.38012811	7.4	33.13	0.103	0.71	82	2.44	9.2	0.22	1	10	6.4	4.71	0.38	0.08	3.12	3.1	19.64	5.48	0.63	25.84	0.48	0.29	14.38	10.7	12.16	119.2	5.18	71.8	231.6	36.4	28.6	35
Palo Verde	3	2	-85.3169523	10.38012811	7.4	50.68	0.141	0.67	90	2.63	15.29	0.17	0.8	10	6.4	4.71	0.38	0.08	3.12	3.1	19.64	5.48	0.63	25.84	0.48	0.29	14.38	10.7	12.16	119.2	5.18	71.8	231.6	36.4	28.6	35
Palo Verde	3	3	-85.3169523	10.38012811	7.4	53.1	0.068	0.72	98	3.08	7.93	0.25	1.06	10	6.4	4.71	0.38	0.08	3.12	3.1	19.64	5.48	0.63	25.84	0.48	0.29	14.38	10.7	12.16	119.2	5.18	71.8	231.6	36.4	28.6	35
Palo Verde	4	1	-85.31691539	10.38020024	11.2	33.07	0.104	0.64	89	1.75	12.44	0.22	0.7	10	6.2	4.59	0.38	0.2	1.68	3.1	20.48	6.55	0.76	27.88	0.45	0.31	14.38	10.7	12.16	119.2	5.18	71.8	231.6	36.4	28.6	35
Palo Verde	4	2	-85.31691539	10.38020024	11.2	95.48	0.075	0.71	44	2.37	6.96	0.28	0.91	10	6.2	4.59	0.38	0.2	1.68	3.1	20.48	6.55	0.76	27.88	0.45	0.31	14.38	10.7	12.16	119.2	5.18	71.8	231.6	36.4	28.6	35
Palo Verde	4	3	-85.31691539	10.38020024	11.2	43.4	0.085	0.61	60	1.85	10.24	0.28	0.81	10	6.2	4.59	0.38	0.2	1.68	3.1	20.48	6.55	0.76	27.88	0.45	0.31	14.38	10.7	12.16	119.2	5.18	71.8	231.6	36.4	28.6	35
Palo Verde	5	1	-85.31703357	10.38030031	16.1	58.27	0.087	0.6	75	2.29	15.26	0.18	0.78	10	6.6	5.19	0.44	0.48	1.31	4.5	21.05	5.65	0.91	27.7	0.4	0.4	14.38	10.7	12.16	119.2	5.18	71.8	231.6	36.4	28.6	35
Palo Verde	5	2	-85.31703357	10.38030031	16.1	211.41	0.085	0.62	63	2.4	10.11	0.27	0.98	10	6.6	5.19	0.44	0.48	1.31	4.5	21.05	5.65	0.91	27.7	0.4	0.4	14.38	10.7	12.16	119.2	5.18	71.8	231.6	36.4	28.6	35
Palo Verde	5	3	-85.31703357	10.38030031	16.1	228.33	0.103	0.6	88	2.99	13.92	0.21	0.84	10	6.6	5.19	0.44	0.48	1.31	4.5	21.05	5.65	0.91	27.7	0.4	0.4	14.38	10.7	12.16	119.2	5.18	71.8	231.6	36.4	28.6	35
Palo Verde	6	1	-85.3170427	10.38030035	10.4	70.09	0.094	0.69	99	2.8	11.66	0.18	0.77	10	6.3	3.16	0.27	0.16	7.7	2.4	18.69	6.44	0.83	26.05	0.39	0.38	14.38	10.7	12.16	119.2	5.18	71.8	231.6	36.4	28.6	35
Palo Verde	6	2	-85.3170427	10.38030035	10.4	41.1	0.187	0.61	89	2.22	14.37	0.2	0.92	10	6.3	3.16	0.27	0.16	7.7	2.4	18.69	6.44	0.83	26.05	0.39	0.38	14.38	10.7	12.16	119.2	5.18	71.8	231.6	36.4	28.6	35
Palo Verde	6	3	-85.3170427	10.38030035	10.4	56.31	0.149	0.69	97	2.28	9.75	0.22	0.61	10	6.3	3.16	0.27	0.16	7.7	2.4	18.69	6.44	0.83	26.05	0.39	0.38	14.38	10.7	12.16	119.2	5.18	71.8	231.6	36.4	28.6	35
Palo Verde	7	1	-85.31710642	10.38033685	7.7	77.56	0.106	0.72	98	2.07	10.02	0.21	0.83	10	6.3	3.99	0.35	0.39	8.13	3	19.05	7.07	0.9	27.11	0.45	0.38	14.38	10.7	12.16	119.2	5.18	71.8	231.6	36.4	28.6	35
Palo Verde	7	2	-85.31710642	10.38033685	7.7	42.81	0.065	0.9	95	1.92	6.42	0.18	0.86	10	6.3	3.99	0.35	0.39	8.13	3	19.05	7.07	0.9	27.11	0.45	0.38	14.38	10.7	12.16	119.2	5.18	71.8	231.6	36.4	28.6	35
Palo Verde	7	3	-85.31710642	10.38033685	7.7	46.93	0.068	0.75	98	1.61	7.52	0.24	1	10	6.3	3.99	0.35	0.39	8.13	3	19.05	7.07	0.9	27.11	0.45	0.38	14.38	10.7	12.16	119.2	5.18	71.8	231.6	36.4	28.6	35
Palo Verde	8	1	-85.31712474	10.38032791	11.7	42.54	0.086	0.65	96	2.04	13.87	0.19	0.63	10	6.6	4.87	0.39	0.12	9.46	2.7	20.07	6.87	1.02	28.05	0.32	0.45	14.38	10.7	12.16	119.2	5.18	71.8	231.6	36.4	28.6	35
Palo Verde	8	2	-85.31712474	10.38032791	11.7	34.58	0.085	0.65	91	2.16	12.06	0.22	0.54	10	6.6	4.87	0.39	0.12	9.46	2.7	20.07	6.87	1.02	28.05	0.32	0.45	14.38	10.7	12.16	119.2	5.18	71.8	231.6	36.4	28.6	35
Palo Verde	8	3	-85.31712474	10.38032791	11.7	69.65	0.092	0.7	98	2.14	9.61	0.23	0.8	10	6.6	4.87	0.39	0.12	9.46	2.7	20.07	6.87	1.02	28.05	0.32	0.45	14.38	10.7	12.16	119.2	5.18	71.8	231.6	36.4	28.6	35
Palo Verde	9	1	-85.31738056	10.38030212	12.4	51.65	0.116	0.63	95	2.51	13.42	0.22	0.7	10	6.6	3.76	0.31	0.11	3.37	2	24.99	10.86	0.78	36.72	0.41	0.39	14.38	10.7	12.16	119.2	5.18	71.8	231.6	36.4	28.6	35
Palo Verde	9	2	-85.31738056	10.38030212	12.4	37.28	0.09	0.74	96	2.2	8.69	0.22	0.92	10	6.6	3.76	0.31	0.11	3.37	2	24.99	10.86	0.78	36.72	0.41	0.39	14.38	10.7	12.16	119.2	5.18	71.8	231.6	36.4	28.6	35
Palo Verde	9	3	-85.31738056	10.38030212	12.4	23.91	0.076	0.74	99	2.18	8.86	0.23	0.66	10	6.6	3.76	0.31	0.11	3.37	2	24.99	10.86	0.78	36.72	0.41	0.39	14.38	10.7	12.16	119.2	5.18	71.8	231.6	36.4	28.6	35
Palo Verde	10	1	-85.31737162	10.38026591	11	34.37	0.069	0.67	99	1.75	9.58	0.23	0.81	10	6.2	3.3	0.27	0.01	7.47	2.4	18.7	9.25	0.6	28.64	0.44	0.32	14.38	10.7	12.16	119.2	5.18	71.8	231.6	36.4	28.6	35
Palo Verde	10	2	-85.31737162	10.38026591	11	48.95	0.089	0.64	80	2.07	10.36	0.27	0.74	10	6.2	3.3	0.27	0.01	7.47	2.4	18.7	9.25	0.6	28.64	0.44	0.32	14.38	10.7	12.16	119.2	5.18	71.8	231.6	36.4	28.6	35
Palo Verde	10	3	-85.31737162	10.38026591	11	35.95	0.092	0.74	63	1.79	8.33	0.23	0.83	10	6.2	3.3	0.27	0.01	7.47	2.4	18.7	9.25	0.6	28.64	0.44	0.32	14.38	10.7	12.16	119.2	5.18	71.8	231.6	36.4	28.6	35
