# Supplementary material for: Strong scale‐dependent relationships between fine‐root function and soil properties uncovered with spatially coupled sampling
Source: New Phytol. 2025 Apr 29;246(6):2506–21. doi: 10.1111/nph.70143 (PMC12095980; doi:10.1111/nph.70143)
Supplement: Supplementary file 2 — Notes S1 Explanations of column names and units in Dataset S1. [file NPH-246-2506-s001.txt]

READ.ME_nph70143-sup-0001-DatasetS1.csv
------------------
Title: Strong scale‐dependent relationships between fine‐root function and soil properties uncovered with spatially coupled sampling
Authors: Caroline Dallstream, Lola Milder, Jennifer S Powers, Fiona M Soper
Journal: New Phytologist
Publication year: 2025
------------------

"Dataset S1" is the raw data collected and analyzed by Dallstream et al. 2025 including fine root trait values and adjacent soil variables. Data were collected in Guanacaste, Costa Rica in June-July 2022 for Handroanthus ochraceus (Bignoniaceae), a seasonally dry tropical forest tree. Fine roots were considered as root orders 1-3 using the morphometric scheme. The site name, tree number and fine-root sample number from within individual trees are categorical factors describing each sample. Note that soils were pooled to the tree level, as such, there are 90 fine-root samples, but 30 samples for soil variables, and only site averages for soil texture and Hedley phosphorus fractions. Refer to the paper for more sampling and analysis methods. 

Column names, units, and sample sizes are explained below:

> site - name of site (Horizontes, Santa Rosa, Palo Verde)
> tree - ID number of trees within sites (1-10)
> root - ID number of fine-root samples within trees (1-3)
> DBH_cm - diameter at breast height of tree trunk in centimeters, N=30
> longitude - longitude of location of tree trunk in decimal degrees, N=30
> latitude - latitude of location of tree trunk in decimal degrees, N=30
> PME_umol_pNP_g_h - root potential acid phosphomonoesterase activity rate in micromoles of para-nitrophenol per dry gram of root per hour, N=90
> RESP_nmol_CO2_g_s - root respiration rate in nanomoles of CO2 per dry gram root per second, N=90
> D_mm - root diameter in millimeters, N=90
> AM_percent - root arbuscular mycorrhizal colonization intensity in percent of 100 fields of view, N=90
> N_root_percent - root nitrogen concentration in percent of dry mass, N=90
> SRL_m_g - root specific root length in meters per gram dry mass, N=90
> RTD_g_cm3 - root tissue density in dry grams mass per cubic centimeter, N=90
> RBI_tips_cm - root branching intensity in root tips per centimeter of length, N=90
> depth_soil_core_cm - the depth of soil cores in centimeters, N=30
> pH_H2O - soil pH in water, N=30
> C_soil_percent - soil total carbon concentration in percent, N=30
> N_soil_percent - soil total nitrogen concentration in percent, N=30
> N.NO3_mg_kg - soil nitrate-nitrogen in milligrams per dry kilogram of soil, N=30
> N.NH4_mg_kg - soil ammonium-nitrogen in milligrams per dry kilogram of soil, N=30
> P.PO4_mg_kg - soil Olsen phosphate-P in milligrams per dry kilogram of soil, N=30
> Ca_cmol_kg - soil calcium cations in centimoles per dry kilogram of soil, N=30
> Mg_cmol_kg - soil magnesium cations in centimoles per dry kilogram of soil, N=30
> K_cmol_kg - soil potassium cations in centimoles per dry kilogram of soil, N=30
> CEC_cmol_kg - soil cation exchange capacity in centimoles per dry kilogram of soil, N=30
> Bulk_g_cm3 - soil bulk density in dry grams per cubic centimeter, N=30
> GWC_g_g - soil gravimetric water content in grams of water per gram of dry soil, N=30
> Pi_NaHCO3_mg_kg_site - soil inorganic phosphorus fraction extracted with sodium bicarbonate (Hedley), site average
> Po_NaHCO3_mg_kg_site - soil organic phosphorus fraction extracted with sodium bicarbonate (Hedley), site average
> Pi_NaOH_mg_kg_site - soil inorganic phosphorus fraction extracted with sodium hydroxide (Hedley), site average
> Po_NaOH_mg_kg_site - soil organic phosphorus fraction extracted with sodium hydroxide (Hedley), site average
> Pi_HCl_mg_kg_site - soil inorganic phosphorus fraction extracted with hydrochloric acid (Hedley), site average
> P_residual_mg_kg_site - soil residual phosphorus fraction after all extractions, site average
> P_fractions_sum_mg_kg_site - soil sum of all Hedley phosphorus fractions, site average
> sand_percent_site - soil sand concentration in percent, site average
> silt_percent_site - soil silt concentration in percent, site average
> clay_percent_site - soil clay concentration in percent, site average
